# Supplementary material for: JSCSNCP-LMA: a method for predicting the association of lncRNA–miRNA
Source: Sci Rep. 2022 Oct 11;12:17030. doi: 10.1038/s41598-022-21243-y (PMC9552706; doi:10.1038/s41598-022-21243-y)
Supplement: Supplementary file 1 — Supplementary Information. [file 41598_2022_21243_MOESM1_ESM.zip]

Archive with 6 entries (5 files):
- test data/Data Availability.docx
- test data/data1ú¿417x265ú⌐.xlsx
- test data/data2ú¿246x1089ú⌐.xlsx
- test data/data3ú¿468x262ú⌐.xlsx
- test data/miRNA_lncRNA.xlsx
- test data/
